# Supplementary material for: Broccoli Consumption and Risk of Cancer: An Updated Systematic Review and Meta-Analysis of Observational Studies
Source: Nutrients. 2024 May 23;16(11):1583. doi: 10.3390/nu16111583 (PMC11174709; doi:10.3390/nu16111583)
Supplement: Supplementary file 1 [file nutrients-16-01583-s001.zip]

Archive with 1 entries (1 files):
- nutrients-3004355-supplementary.pdf
